# Supplementary material for: Effects of prenatal psychotherapies and psychosocial interventions on depressive symptoms, anxious symptoms and stress: a systematic review and network meta-analysis
Source: Front Psychiatry. 2026 Jan 28;16:1624924. doi: 10.3389/fpsyt.2025.1624924 (PMC12890675; doi:10.3389/fpsyt.2025.1624924)
Supplement: Supplementary file 1 [file DataSheet1.zip]

Archive with 10 entries (9 files):
- 新建文件夹/
- 新建文件夹/Supplementary Figure 1. The SUCRA curve of different interventions for depressive symptoms.jpg
- 新建文件夹/Supplementary Figure 2. The SUCRA curve of different interventions for anxious symptoms.jpg
- 新建文件夹/Supplementary Figure 3. The SUCRA curve of different interventions for stress.jpg
- 新建文件夹/Supplementary Figure 4. Funnel plots for the meta-analysis.pdf
- 新建文件夹/Supplementary Table 1. The detailed search strategies for different databases.docx
- 新建文件夹/Supplementary Table 2. Details of psychotherapies and psychosocial interventions of the included studies.docx
- 新建文件夹/Supplementary Table 3. The P-score derived from the SUCRA for each psychological symptom.docx
- 新建文件夹/Supplementary Table 4. The result of meta-regression analyses.docx
- 新建文件夹/Supplementary Table 5. The results of certainty of evidence assessment.docx
